# Supplementary material for: Turning Up the Temperature on CRISPR: Increased Temperature Can Improve the Editing Efficiency of Wheat Using CRISPR/Cas9
Source: Front Plant Sci. 2020 Nov 26;11:583374. doi: 10.3389/fpls.2020.583374 (PMC7726164; doi:10.3389/fpls.2020.583374)
Supplement: Supplementary file 3 [file Table_2.XLSX]

## Sheet: Sheet1
Suppl. Table 2: Mutation analysis of plants transformed with pMM20. ND denotes mutations could not be determined as a previous mutaton altered the sequencing trace.
Plant line	nptII copy number	Locus 1			Locus 2			Temperature during selection phase
		Guide 1	Guide 2	Guide 3	Guide 4	Guide 5	Guide 6
AK38.2	1	ND	ND	het	het	WT	WT	25
AK38.3	4+	bp -152	bp -152	bp -1	ND	het	WT	25
AK38.4	2	WT	WT	WT	ND	het	WT	25
AK38.5	1	WT	WT	WT	WT	bp +1	WT	25
AK38.6	1	WT	WT	WT	WT	WT	WT	25
AK38.7	1	WT	WT	WT	bp -35	bp -35	WT	25
AK38.8	2	WT	WT	WT	WT	WT	WT	25
AK38.9	1	WT	WT	WT	ND	het	WT	25
AK38.10	4+	bp -237	bp -237	bp -237	bp -272	bp -272	bp -272	25
AK38.11	1	WT	WT	WT	bp -1	WT	WT	25
AK38.12	1	WT	WT	WT	bp -4	WT	WT	25
AK38.13	2	ND	ND	het	bp -39	bp -39	WT	25
AK39.1	1	WT	WT	WT	WT	WT	WT	25
AK39.2	1	WT	WT	WT	WT	WT	WT	25
AK39.3	1	WT	WT	WT	WT	WT	WT	25
AK39.4	1	ND	ND	het	het	WT	WT	25
AK39.5	1	WT	WT	WT	het	WT	WT	25
AK39.6	3	WT	WT	bp -1	ND	het	WT	25
AK39.7	1 or 2	WT	WT	WT	bp -4	WT	WT	25
AK39.8	1	WT	WT	WT	bp -39	bp -39	WT	25
AK39.9	1	WT	WT	WT	het	WT	WT	25
AK39.10	2	WT	WT	WT	ND	het	WT	25
AK39.11	1	WT	WT	WT	WT	WT	WT	25
AK39.12	1	bp -238	bp -238	bp -238	ND	het	WT	25
AK39.13	3	WT	WT	WT	ND	het	WT	25
AK39.14	2	WT	WT	WT	WT	WT	WT	25
AK39.15	2	WT	WT	WT	ND	het	het	25
AK39.16	1	WT	WT	WT	ND	het	WT	25
AK43.1	1	WT	WT	WT	bp -1	WT	WT	25
AK43.2	2	WT	WT	WT	bp -1	WT	WT	25
AK43.3	1	WT	WT	WT	bp -1	WT	WT	25
AK43.4	1-2	WT	WT	bp -1	het	WT	WT	25
AK43.5	1	WT	WT	WT	bp +1	WT	WT	25
AK43.6	1	WT	WT	WT	WT	bp +1	WT	25
AK43.7	1	ND	ND	het	bp +1	WT	WT	25
AK43.8	1	WT	WT	WT	het	WT	WT	25
AK43.9	1	WT	WT	WT	het	WT	WT	25
AK43.10	1-2	WT	WT	WT	bp -44	bp -44	WT	25
AK43.11	1	WT	WT	WT	bp -1	WT	WT	25
AK43.12	1-2	WT	WT	WT	ND	het	WT	25
AK43.13	1	WT	WT	WT	ND	het	WT	25
AK43.14	1	WT	WT	WT	bp -1	WT	WT	25
AK44.1	1	WT	WT	WT	WT	WT	WT	25
AK43.15	1	WT	WT	WT	bp +1	WT	WT	28
AK43.16	4+	ND	ND	het	bp -1	WT	WT	28
AK43.17	1	ND	ND	het	bp -1	WT	WT	28
AK43.18	1	ND	ND	het	ND	het	WT	28
AK43.19	1	WT	WT	WT	ND	het	WT	28
AK43.20	1	bp -159	bp -159	bp -159	ND	het	WT	28
AK43.21	1	WT	WT	WT	bp -14	WT	WT	28
AK43.22	1	WT	WT	WT	ND	het	WT	28
AK43.23	1-2	WT	WT	WT	bp -1	WT	WT	28
AK43.24	1	WT	WT	WT	het	WT	WT	28
AK43.25	2	WT	WT	WT	ND	het	WT	28
AK43.26	1	WT	WT	WT	bp -4	WT	WT	28
AK43.27	1	WT	WT	WT	ND	het	WT	28
AK43.28	2	ND	ND	het	bp -1	WT	WT	28
AK43.29	1	WT	WT	WT	het	WT	WT	28
AK43.30	1	ND	ND	het	ND	het	WT	28
AK43.32	1	WT	WT	WT	bp -38	bp -38	WT	28
AK43.33	1	WT	WT	WT	ND	het	WT	28
AK43.34	1	WT	WT	WT	het	WT	WT	28
AK43.35	1	WT	WT	bp -15	het	WT	WT	28
AK43.36	1	WT	WT	WT	het	WT	WT	28
AK43.37	1	WT	WT	WT	ND	het	WT	28
AK43.38	2	WT	WT	bp -1	het	bp +1	WT	28
AK43.39	1	WT	WT	WT	het	WT	WT	28
AK43.40	1	WT	WT	WT	bp -1	WT	WT	28
AK44.2	1	WT	WT	WT	ND	het	WT	28
AK44.3	1	WT	WT	WT	het	WT	WT	28
AK44.4	1	WT	WT	WT	het	WT	WT	28
AK44.5	1	ND	ND	het	bp -43	bp -43	WT	28
AK38.con1	0	WT	WT	WT	WT	WT	WT	25
AK38.con2	0	WT	WT	WT	WT	WT	WT	25
AK38.con3	0	WT	WT	WT	WT	WT	WT	25
AK43.con1	0	WT	WT	WT	WT	WT	WT	25
AK43.con2	0	WT	WT	WT	WT	WT	WT	28
